# Supplementary material for: Young Creators: Perceptions of Creativity by Primary School Students in Malta
Source: J Intell. 2023 Mar 13;11(3):53. doi: 10.3390/jintelligence11030053 (PMC10053983; doi:10.3390/jintelligence11030053)
Supplement: Supplementary file 1 [file jintelligence-11-00053-s001.zip]

Archive with 1 entries (1 files):
- jintelligence-2213881-supplementary.pdf
